# Supplementary material for: Endothelial OX40 activation facilitates tumor cell escape from T cell surveillance through S1P/YAP-mediated angiogenesis
Source: J Clin Invest. 2025 Mar 3;135(5):e186291. doi: 10.1172/JCI186291 (PMC11870743; doi:10.1172/JCI186291)
Supplement: Supporting data values [file jci-135-186291-s069.xls]

## Sheet: Figure 1
Figure 1A	Days	Vehicle									OX40L									αOX40
	1	0.09	0.14	0.1	0.28	0.12	0.23	0.17	0.24		0.07	0.12	0.13	0.24	0.27	0.06	0.11	0.29		0.24	0.12	0.1	0.31	0.18	0.08	0.24	0.06
	5	0.1	0.26	0.37	0.49	0.37	0.19	0.56	0.34		0.19	0.22	0.3	0.2	0.3	0.16	0.26	0.2		0.29	0.46	0.17	0.41	0.37	0.08	0.17	0.06
	8	0.49	0.44	0.74	0.92	0.92	0.44	0.68	0.39		0.37	0.27	0.55	0.85	0.85	0.73	0.5	0.66		0.6	0.36	0.32	0.6	0.17	0.11	0.2	0.06
	12	0.92	0.92	0.99	1.32	1.3	0.56	0.92	0.92		0.46	0.5	0.91	0.97	1.06	0.85	0.85	0.66		0.71	0.5	0.6	0.71	0.56	0.43	0.26	0.08
	15	1.2	1.3	1.09	1.39	1.24	0.71	1.01	1.17		0.85	0.91	1.23	1.48	1.32	1.14	0.99	0.71		1.07	0.86	0.79	1.08	0.49	0.5	0.5	0.76
	18	1.3	1.3	1.39	1.48	1.48	1.11	1.09	1.48		1.06	1.06	1.32	1.7	1.61	1.4	1.14	0.91		0.71	1.15	1.01	1.15	0.56	0.86	0.79	0.26
	22	1.48	1.52	1.63	2.02	2.02	1.3	1.3	2.02		1.32	1.14	1.61	2.04	1.83	1.61	1.14	1.06		1.15	1.05	1.15	1.27	0.71	1.15	1.01	0.59
Figure 1B	Days	Vehicle									OX40L									αOX40
	1	0.12	0.24	0.21	0.05	0.11	0.06	0.03	0.08		0.27	0.06	0.05	0.01	0.18	0.21	0.09	0.03		0.08	0.12	0.09	0.24	0.11	0.2	0.15	0.21
	5	0.18	0.2	0.33	0.09	0.09	0.12	0.09	0.09		0.4	0.16	0.14	0.03	0.29	0.34	0.21	0.06		0.12	0.18	0.18	0.37	0.18	0.42	0.27	0.37
	8	0.3	0.18	0.13	0.16	0.14	0.18	0.18	0.12		0.78	0.34	0.27	0.1	0.46	0.5	0.24	0.24		0.27	0.4	0.42	0.65	0.5	0.5	0.46	0.5
	12	0.33	0.3	0.34	0.3	0.21	0.3	0.34	0.21		0.9	0.84	0.42	0.24	0.72	0.84	0.27	0.3		0.5	0.5	0.72	0.78	0.65	0.54	0.5	0.5
	15	0.72	0.33	0.5	0.42	0.27	0.34	0.42	0.3		1.46	1.22	0.72	0.54	1.14	1.3	0.84	0.34		0.6	0.84	0.78	1.14	0.9	1.14	0.84	0.7
	18	1.14	0.84	0.7	0.46	0.5	0.5	0.5	0.42		2.12	1.91	0.84	0.7	1.22	1.3	1.14	0.54		0.78	0.84	1.14	1.22	0.96	1.4	1.05	0.9
	22	1.3	0.9	0.9	1.72	0.5	0.7	0.58	0.7		2.13	2.12	1.05	0.96	1.3	1.68	1.59	1.84		1.84	1.52	1.22	1.49	1.46	1.1	1.46	1
Figure 1C		Vehicle							OX40L							αOX40
	Pre	4.74	3.95	3.26	4.17	3.48	4.49		3.56	4.57	3.98	4.655	3.754	3.84		3.58	4.68	4.77	3.21	3.66	3.28
	Post	5.76	6.77	5.55	6.45	6.99	6.78		7.87	7.98	8.43	7.98	8.98	8.76		7.98	8.77	8.09	8.33	8.58	8.93
Figure 1D	Vehicle							OX40L							αOX40
	9	8	11	9	10	8		19	17	19	20	22	15		17	16	20	18	22	19
Figure 1E	Days
	57	1	Vehicle
	60	0
	60	0
	60	0
	60	0
	60	0
	25		1	OX40L
	35		1
	36		1
	47		1
	49		1
	60		0
	28			1	αOX40
	30			1
	44			1
	48			1
	49			1
	60			0
Figure 1F		Vehicle							OX40L							αOX40
	Pre	4.67	3.58	3.87	3.98	4.56	4.32		4.65	4.55	4.36	4.44	4.49	3.88		3.89	4.78	4.11	4.24	4.58	4.33
	Post	5.65	6.65	5.46	6.43	6.23	6.64		8.77	8.98	9.54	9.54	9.78	8.94		9.09	9.06	9.44	9.56	8.76	9.84
Figure 1G	Vehicle							OX40L						αOX40
	4	5	6	7	6	7		12	14	15	17	15	15	15	14	14	16	17	16
Figure 1H	Days
	55	1	αOX40
	57	1
	67	1
	69	1
	82	1
	100	0
	46		1	OX40L
	68		1
	71		1
	75		1
	77		1
	95		0
	83			1	Vehicle
	100			0
	100			0
	100			0
	100			0
	100			0
Figure 1I		Vehicle				αOX40
	Anti-IgG	36.12	37.66	37.8		67.27	62.52	63.63
	Anti-CD3	3.67	6.25	3.09		4.93	4.77	5.3
Figure 1J	Days	Anti-IgG, Vhehicle									Anti-IgG, αOX40									Anti-CD3, Vhehicle									Anti-CD3, αOX40
	1	0.2	0.18	0.19	0.17	0.1	0.09	0.16	0.09		0.18	0.25	0.27	0.13	0.05	0.02	0.11	0.12		0.13	0.1	0.17	0.1	0.14	0.2	0.16	0.16		0.08	0.1	0.09	0.22	0.14	0.2	0.14	0.18
	5	0.2	0.24	0.22	0.19	0.11	0.1	0.18	0.1		0.21	0.28	0.25	0.13	0.06	0.04	0.12	0.15		0.12	0.14	0.38	0.13	0.17	0.29	0.27	0.22		0.13	0.14	0.17	0.31	0.27	0.33	0.27	0.28
	8	0.34	0.33	0.3	0.34	0.18	0.16	0.16	0.12		0.31	0.37	0.27	0.17	0.06	0.04	0.14	0.21		0.3	0.25	0.39	0.28	0.3	0.41	0.29	0.35		0.3	0.23	0.41	0.56	0.6	0.54	0.37	0.42
	12	0.61	0.48	0.48	0.59	0.26	0.28	0.23	0.24		0.44	0.42	0.39	0.38	0.11	0.12	0.18	0.24		0.42	0.43	0.53	0.57	0.45	0.85	0.53	0.52		0.5	0.59	0.78	0.82	0.88	0.77	0.73	0.58
	15	0.55	0.41	0.65	0.58	0.44	0.51	0.45	0.48		0.34	0.56	0.45	0.3	0.14	0.24	0.23	0.27		0.63	0.8	0.77	0.88	0.65	0.44	0.75	0.59		0.91	0.93	0.92	1.09	1.13	1.24	0.96	0.79
	18	0.81	0.52	0.67	0.64	0.47	0.73	0.6	0.51		0.53	0.6	0.32	0.47	0.2	0.45	0.43	0.37		0.97	0.86	0.84	1.02	1.11	1.06	0.83	0.79		1.08	1.35	1.35	1.25	1.5	0.92	1.31	0.98
	22	0.98	0.51	0.7	0.74	0.53	0.94	0.68	0.99		0.53	0.63	0.44	0.51	0.23	0.58	0.51	0.4		1.36	0.92	0.92	1.02	1.28	1.15	0.89	1.5		1.62	1.61	1.7	1.89	1.38	1.36	1.15	1.4

## Sheet: Figure 2
Figure 2A	Cell subgroups	NT					CRC
	T cell	0.43	0.43	0.32	0.17	0.57	1.08	1.37	1.07	0.59	0
	Endothelial_cell	0.21	0.22	0.24	0.03	0.16	0.71	1.04	1.13	0	0
	Plasma_cell	0.45	0.25	0.24	0.33	0.15	0.29	0.2	0.08	0.4	0
	Mast_cell	0.15	0.14	0	0.15	0	0	0.36	0.33	0.35	0
	Macrophage	0.05	0.07	0.03	0.05	0	0.04	0.15	0.23	0.13	0
	Fibroblasts	0.13	0.02	0.04	0.09	0.08	0.06	0.07	0.12	0.03	0
	B_cell	0.04	0.05	0.03	0.04	0	0.02	0.06	0.19	0.04	0
	MDSC	0.12	0.06	0	0.05	0	0.03	0.03	0.06	0.17	0
	Epithelial_cell	0.2	0.22	0.06	0.02	0	0.03	0.08	0.07	0	0
	Monocyte	0	0	0	0	0	0	0	0.07	0	0
Figure 2D	HC	CRC
	34.91	56.34
	11.31	58.1
	12.24	2.39
	19.5	49.06
	20.47	24.35
	13.64	2.61
	24.14	29.5
	55.74	15.79
	6.38	42.86
	5.08	42.71
	17.54	55.05
	30	65.71
	18.18	27.81
	3.45	17.87
	13.18	64.71
	0.55	18.55
	30.28	86
	0	17.02
	0.68	71.43
	17.89	1.42
	0	12.04
	0.25	67.16
	0.08	31.54
	6.64	15.83
	15.97	28.04
	0.31	23.39
	45.86	0.71
	25.93	1.44
	1.04	10.5
	19.18	53.79
	0	16.6
	4.25	14.87
	0	13.74
	3.15	77.04
	25.82	15.66
	4.62	26.84
	0	28.38
	0.18	67.9
	1.64	15.83
	2.11	34.68
	18.75	14.02
	17.39	24.05
	48.79	14.09
	0	2.42
	0.37	10.94
	18.04	10.18
	1.92	24.32
	0	3.46
	2.66	38.94
	28.87	3.41
	29.21	51.15
	1.53	26.01
	9.71	16.82
	4.11	15.45
	1.65	16.61
	0	14.65
	6.35	18.64
	3.94	23.33
	4.85	21.85
	2.54	63.7
	0	19.35
	0	38.71
	0	25.6
	0.4	17.8
	0.52	8.84
	0.99	25.78
	58.62	19.72
	0	52.27
	0	38.1
	7.12	17.01
	1.18	50.59
	2.17	84.45
	5.11	18.29
	1.77	12.82
	0.97	33.94
	0	66.8
	0	32.26
	0	89.47
	0	25
	0	24.24
	0	75
	0.17	5.84
	0	56.34
	1.36	64.75
	0.26	7.4
	3.86	57.14
	1.93	13.52
	1.76	85.7
	4.15	8.16
	0.58	54.7
	0	35.44
	0	33.33
	3.88	43.81
	0	57.36
	0.36	0
	0.79	10.2
	28.33	29.73
	0	0
	0	35.96
	1.57	54.17
	0	20.95
	0	41.67
	0.84	13.47
	0.97	36.08
	3.92	79.07
	6.86	10.64
	10.7	12.81
	0.89	12.16
	30.11	19.19
	0	5.41
	0	19.51
	0	0
	0.92	0
	13.54	0
	2.46	6.91
	1.55	23.03
	3.04	0
	0	51.54
	2.02	11.72
	2.33	55.06
	0.76	58.26
	0	37.35
	3.01	11.66
	6.76	56.91
	6.77	50.37
	2.67	37.56
	1.77	51.31
	3.8	12.74
	1.63	30.94
	0.95	61.11
	1.69	88.61
	0	50.63
	1.93	23.5
	0	48.19
	0	4.76
	0.57	9.73
	0.62	28.61
	0.5	9.79
	4.41	25.21
	1.07	6.66
	0	10.48
	0	15.44
	27.14	8.48
	8.27	6.73
	0.42	4.65
	6.57	81.46
	7.83	10.45
	0.7	11.14
	0	0
	0	0
	0	8.38
	0	87.1
	7.71	21.07
	0	11.17
	3.33	7.08
	0	21.28
	0	50.92
	0	3.56
	0	13.58
	1.18	46.57
	0	105.4
	0	46.07
Figure 2E	NT CD31+ cells	CRC CD31+ cells
	1.08	2.88
	1.02	3.18
	0.92	3.67
Figure 2F	Days
	16	1	CD3+Ki67+; CD31+OX40+
	84	0
	85	0
	90	0
	90	0
	91	0
	5	1
	20	1
	82	1
	108	0
	87	1
	16	1
	52	0
	52	1
	23	1
	29	1
	52	0
	27	1
	51	0
	52	0
	51	0
	51	0
	52	0
	51	0
	51	0
	51	0
	51	0
	51	0
	51	0
	51	1
	9	1
	50	0
	51	0
	35	1
	48	0
	48	0
	49	1
	49	1
	47	0
	16	1
	47	0
	112		0	CD3+Ki67+; CD31+OX40-
	90		1
	115		0
	134		0
	134		0
	135		0
	65		1
	138		0
	139		0
	83		1
	140		0
	70		1
	143		0
	76		1
	146		0
	55		0
	55		0
	95		0
	111		0
	54		0
	54		0
	54		0
	30		1
	54		0
	54		0
	32		1
	53		0
	48		1
	53		0
	53		0
	53		0
	54		0
	40		1
	53		0
	53		0
	53		0
	53		1
	56		0
	98		0
	104		0
	68			1	CD3+Ki67-;CD31+OX40+
	40			1
	2			1
	63			1
	47			1
	18			1
	18			1
	80			0
	47			1
	10			1
	25			1
	6			1
	54			1
	45			1
	34			1
	23			1
	50			1
	88			0
	90			0
	91			0
	8			1
	3			1
	2			1
	52			1
	28			1
	5			1
	20			1
	69			0
	8			1
	70			0
	48			1
	52			1
	32			1
	73			0
	75			0
	66			0
	31			1
	10			1
	7			1
	25			1
	52			0
	80				0	CD3+Ki67-;CD31+OX40-
	13				1
	16				1
	43				1
	7				1
	32				1
	35				1
	8				1
	102				0
	9				1
	14				1
	70				0
	70				0
	54				1
	71				0
	72				0
	51				0
	50				0
	51				1
	17				1
	50				0
	49				0
	50				0
	48				0
	49				0
	48				0
	48				0
	49				0
	48				0
	102				0
	49				0
	48				0
	48				0
	48				0
	48				0
	48				0
	48				0
	42				1
	21				1
	48				0
Figure 2G	Days	Ox40ki/ki;Ctrl + Vehicle											Ox40ki/ki;Ctrl + OX40L											Ox40ki/ki;Cd31cre/- + Vehicle											Ox40ki/ki;Cd31cre/- + OX40L
	1	0.24	0.23	0.21	0.24	0.12	0.06	0.19	0.12	0.08	0.04		0.2	0.34	0.38	0.1	0.02	0.01	0.09	0.17	0.07	0.05		0.17	0.11	0.22	0.07	0.13	0.28	0.2	0.16	0.16	0.07		0.09	0.1	0.1	0.24	0.17	0.23	0.16	0.19	0.14	0.16
	5	0.26	0.31	0.23	0.27	0.13	0.07	0.18	0.14	0.11	0.04		0.26	0.41	0.32	0.1	0.04	0.04	0.14	0.21	0.2	0.07		0.17	0.16	0.6	0.12	0.21	0.41	0.39	0.24	0.28	0.15		0.17	0.19	0.24	0.4	0.37	0.43	0.37	0.34	0.09	0.28
	8	0.41	0.36	0.3	0.41	0.18	0.08	0.19	0.15	0.13	0.06		0.32	0.47	0.32	0.1	0.04	0.04	0.16	0.25	0.28	0.15		0.37	0.31	0.46	0.27	0.29	0.54	0.32	0.31	0.41	0.23		0.34	0.26	0.45	0.59	0.64	0.59	0.41	0.43	0.28	0.34
	12	0.7	0.54	0.51	0.68	0.23	0.21	0.22	0.24	0.09	0.11		0.41	0.4	0.39	0.29	0.08	0.09	0.18	0.26	0.3	0.4		0.41	0.41	0.61	0.48	0.43	1.26	0.59	0.61	0.83	0.43		0.58	0.66	0.87	0.88	0.96	0.9	0.8	0.64	0.51	0.56
	15	0.56	0.37	0.23	0.26	0.41	0.57	0.52	0.61	0.61	0.37		0.59	0.65	0.5	0.16	0.08	0.25	0.22	0.31	0.18	0.29		0.77	1.04	0.99	1.12	0.62	0.47	0.98	0.67	0.75	1.05		1.16	1.17	1.02	1.22	1.34	1.59	1.17	1	1.01	0.52
	18	0.97	0.55	0.75	0.71	0.44	0.87	0.6	0.49	0.74	0.5		0.64	0.79	0.22	0.38	0.24	0.47	0.46	0.4	0.23	0.35		1.28	1.09	1.02	1.28	1.49	1.49	1.09	0.95	1.02	0.61		1.33	1.77	1.71	1.39	1.83	0.91	1.69	1.25	1.44	1.65
	22	1.18	0.51	0.69	0.75	0.51	0.99	0.69	1.24	0.91	0.51		0.77	0.76	0.53	0.44	0.3	0.54	0.56	0.41	0.49	0.48		1.89	0.82	1.11	1.21	0.82	1.59	1.11	2	1.47	0.82		2.13	2.17	2.17	2.32	1.53	1.55	1.41	1.86	1.69	2.01
Figure 2H		Ox40ki/ki;Ctrl + Vehicle						Ox40ki/ki;Ctrl + OX40L						Ox40ki/ki;Cd31cre/- + Vehicle						Ox40ki/ki;Cd31cre/- + OX40L
	Pre	2.523	2.412	2.409	2.389	2.376		2.444	2.502	2.398	2.478	2.454		2.323	2.456	2.487	2.511	2.421		2.344	2.454	2.389	2.487	2.499
	Post	4.65	4.36	4.97	4.44	4.51		3.91	4.36	3.72	4.31	3.85		4.98	5.44	4.78	4.96	5.21		5.36	5.94	5.26	5.85	5.86
Figure 2I
	Days	Ox40fl/fl;Ctrl + Vehicle											Ox40fl/fl;Ctrl + OX40L											Ox40fl/fl;Cd31cre/- + Vehicle											Ox40fl/fl;Cd31cre/- + OX40L
	1	0.07	0.1	0.08	0.21	0.11	0.19	0.13	0.18	0.06	0.09		0.1	0.09	0.13	0.13	0.17	0.13	0.12	0.18	0.1	0.06		0.17	0.15	0.19	0.12	0.09	0.12	0.15	0.06	0.11	0.05		0.18	0.18	0.18	0.17	0.08	0.04	0.13	0.09	0.06	0.03
	5	0.1	0.09	0.12	0.24	0.19	0.26	0.18	0.23	0.07	0.15		0.08	0.12	0.19	0.15	0.14	0.19	0.18	0.22	0.11	0.09		0.16	0.18	0.22	0.13	0.09	0.14	0.2	0.07	0.1	0.06		0.18	0.18	0.19	0.17	0.07	0.05	0.11	0.1	0.06	0.04
	8	0.29	0.21	0.4	0.58	0.6	0.53	0.37	0.44	0.24	0.36		0.25	0.22	0.35	0.32	0.32	0.3	0.28	0.21	0.33	0.2		0.3	0.31	0.32	0.3	0.2	0.24	0.14	0.09	0.26	0.11		0.33	0.3	0.23	0.25	0.08	0.05	0.13	0.18	0.19	0.11
	12	0.46	0.56	0.75	0.82	0.86	0.68	0.7	0.56	0.37	0.55		0.46	0.48	0.49	0.5	0.51	0.49	0.5	0.46	0.54	0.44		0.57	0.44	0.49	0.55	0.3	0.37	0.26	0.26	0.37	0.18		0.51	0.46	0.41	0.49	0.15	0.16	0.19	0.23	0.23	0.22
	15	0.72	0.76	0.89	1.04	1.01	0.99	0.81	0.63	0.53	0.65		0.53	0.62	0.6	0.7	0.53	0.44	0.57	0.54	0.62	0.63		0.58	0.47	0.48	0.53	0.49	0.49	0.41	0.39	0.52	0.32		0.73	0.52	0.43	0.46	0.2	0.25	0.26	0.25	0.26	0.32
	18	0.89	1.03	1.08	1.2	1.28	0.99	1.03	0.78	0.76	0.94		0.73	0.69	0.72	0.82	0.81	0.71	0.63	0.69	0.66	0.59		0.71	0.52	0.63	0.63	0.53	0.64	0.63	0.56	0.65	0.51		0.47	0.66	0.45	0.58	0.18	0.47	0.42	0.35	0.23	0.44
	22	1.23	1.17	1.35	1.59	1.32	1.26	0.98	1.04	0.9	1.08		0.92	0.67	0.79	0.91	0.8	0.79	0.72	1.1	0.81	0.66		0.84	0.56	0.76	0.78	0.59	0.96	0.72	0.8	0.69	0.58		0.54	0.75	0.59	0.61	0.18	0.65	0.5	0.42	0.35	0.52
Figure 2J
		Ox40fl/fl;Ctrl + Vehicle						Ox40fl/fl;Ctrl + OX40L						Ox40fl/fl;Cd31cre/- + Vehicle						Ox40fl/fl;Cd31cre/- + OX40L
	Pre	2.11	1.84	1.89	2.03	2.07		2.12	1.99	1.86	2.03	2.06		1.98	2.23	2.22	2.1	1.94		1.89	1.94	2.12	2.04	1.88
	Post	4.876	4.56	4.69	4.44	4.47		3.78	3.46	3.76	4.21	3.55		3.56	3.76	3.66	3.58	3.96		2.54	2.57	2.66	2.75	2.98

## Sheet: Figure 3
		Co-cultured HUVEC
Figure 3A	Basic med	NT						CRC
		1	2	3	4	5		1	2	3	4	5
	1.08	2.61	1.91	1.78	1.98	1.67		3.22	1.63	3.89	4.55	3.89
	1.12	2.62	1.69	1.98	1.92	1.72		2.99	1.58	3.88	3.98	4.09
	0.92	2.69	1.83	1.89	1.78	1.59		3.18	1.79	3.72	4.29	4.55
	Treated HUVEC with indicated medium
Figure 3B	Basic med	NCM460	DLD1	HCT116	SW480	LS174T	HT29	RKO	LOVO
	1.05	1.12	4.43	2.33	6.88	0.26	2.78	1.15	0.25
	0.95	0.89	3.65	2.9	5.86	0.36	2.66	0.99	0.33
	0.86	0.84	4.07	1.98	6.22	0.12	1.98	0.91	0.19
Figure 3C		SW480 med			Lgr5+ SW480 med			Lgr5- SW480 med
	OX40	2.34	1.76	2.15	5.65	4.76	6.28	1.23	0.89	1.22
Figure 3D		Lgr5+ NCM med			Lgr5+ SW480 med
	OX40	1.16	0.88	1.04	6.87	7.88	7.04
Figure 3F		Lgr5+ SW480 med+DMSO			Lgr5+ SW480 med+Stattic			Lgr5- SW480 med+DMSO
	OX40	4.87	5.09	5.33	1.8	1.73	1.98	1.54	1.69	1.98
Figure 3G	DMSO			Stattic
	1.12	0.928	1.077	0.276	0.252	0.299
Figure 3J	Lgr5+ NCM med			Lgr5+ SW480 med			Lgr5- SW480 med
	0.34	0.45	0.51	5.39	4.79	5.54	0.33	0.43	0.49
Figure 3K		Vehicle			EGF 2 ng/mL			EGF 5 ng/mL
	OX40	1.01	0.96	0.93	4.56	5.76	5.43	8.88	7.98	8.21
Figure 3L	Lgr5- SW480 med			Lgr5+ SW480-siNC med			Lgr5+ SW480-siEGF med
	1.12	0.89	0.93	4.87	5.76	5.09	1.98	1.54	1.08

## Sheet: Figure 4
Figure 4A	HC	CRC
	0.47	2.63
	2.66	2.77
	4.56	2.51
	2.93	1.92
	3.23	6.83
	0.01	1.89
	2.06	2.81
	3.91	3.03
	4.83	7.43
	4.18	4.71
	0.78	7.23
	2.03	3.48
	0.65	7.73
	0.67	5.39
	3.86	6.45
	2.66	5.81
	4.42	0.12
	3.22	2.2
	1.54	0.36
	2.15	3.64
	4.73	3.69
	3.38	0.71
	3.55	5.15
	3.45	4.26
	1.48	4.96
	2	0.63
	1.69	5.72
	1.68	4.4
	3.79	0.27
	1.06	0.77
	3.57	7.06
	4.38	6.96
	1.99	5.14
	0.09	2.04
	2.61	0.12
	4.86	6.02
	1.55	6.69
	4.84	3.51
	4.03	2.43
	3.8	4.95
	4.3	2.13
	0.08	4.41
	3.06	0.77
	1.41	4.17
	1.24	7.12
	4.45	2.01
	1.88	1.76
	3.83	6.98
Figure 4C	High EGF	Low EGF
	26.87	5.76
	30.76	6.76
	38.87	4.88
	23.87	9.44
	27.98	7.06
	αOX40 treatment
Figure 4D	EGF high PDXs	EGF low PDXs
	19.2	37
	6.39	34.04
	17.55	29.51
	14.56	46.75
	34.53	48.13
Figure 4F	Vehicle						OX40L
High EGF	24.56	29.09	30.89	25.98	33.99		70.87	67.98	63.9	60.87	71.09
Low EGF	25.87	28.98	30.56	20.77	26.77		70.78	67.09	65.98	68.24	67.02
Figure 4G	Vehicle						OX40L
High EGF	201	189	223	256	189		478	402	398	408	412
Low EGF	109	89	86	78	92		112	99	112	87	109
	EGF high PDXs
Figure 4H	αOX40	Gefitinib	Combine
	24.3	57.4	77.6
	4.4	31.8	78.1
	31.1	52.9	81.3
	13.4	51.8	96.9
	22.2	42.3	87.8

## Sheet: Figure 5
Figure 5F		NT CD31+ cells				CRC CD31+ cells
	CYR61	1.12	1.07	0.96		4.87	5.78	4.98
	CTGF	1.12	0.96	0.85		4.98	4.32	5.09
	ANKRD1	1.18	0.87	0.92		4.89	3.98	3.67
Figure 5I	OX40- ECs	OX40+ ECs
	34.91	56.34
	11.31	58.1
	12.24	9.42
	19.5	49.06
	20.47	24.35
	13.64	15.14
	24.14	29.5
	55.74	15.79
	6.38	42.86
	5.08	42.71
	17.54	55.05
	30	65.71
	18.18	27.81
	3.45	17.87
	13.18	64.71
	0.55	18.55
	30.28	86
	0	17.02
	0.68	71.43
	17.89	8.54
	0	12.04
	0.25	67.16
	0.08	31.54
	6.64	15.83
	15.97	28.04
	0.31	23.39
	45.86	10.61
	25.93	11.03
	1.04	10.5
	19.18	53.79
	0	16.6
	4.25	14.87
	0	13.74
	3.15	77.04
	25.82	15.66
	4.62	26.84
	0	28.38
	0.18	67.9
	1.64	15.83
	2.11	34.68
	18.75	14.02
	17.39	24.05
	48.79	14.09
	0	10.04
	0.37	10.94
	18.04	10.18
	1.92	24.32
	0	9.55
	2.66	38.94
	28.87	8.96
	29.21	51.15
	1.53	26.01
	9.71	16.82
	4.11	15.45
	1.65	16.61
	0	14.65
	6.35	18.64
	3.94	23.33
	4.85	21.85
	2.54	63.7
	0	19.35
	0	38.71
	0	25.6
	0.4	17.8
	0.52	8.84
	0.99	25.78
	58.62	19.72
	0	52.27
	0	38.1
	7.12	17.01
	1.18	50.59
	2.17	84.45
	5.11	18.29
	1.77	12.82
	0.97	33.94
	0	66.8
	0	32.26
	0	89.47
	0	25
	0	24.24
	0	75
	0.17	5.84
	0	56.34
	1.36	64.75
	0.26	7.4
	3.86	57.14
	1.93	13.52
	1.76	85.7
	4.15	8.16
	0.58	54.7
	0	35.44
	0	33.33
	3.88	43.81
	0	57.36
	0.36	8.48
	0.79	10.2
	28.33	29.73
	0	5.93
	0	35.96
	1.57	54.17
	0	20.95
	0	41.67
	0.84	13.47
	0.97	36.08
	3.92	79.07
	6.86	10.64
	10.7	12.81
	0.89	12.16
	30.11	19.19
	0	5.41
	0	19.51
	0	9.2
	0.92	6.24
	13.54	7.9
	2.46	6.91
	1.55	23.03
	3.04	4.87
	0	51.54
	2.02	11.72
	2.33	55.06
	0.76	58.26
	0	37.35
	3.01	11.66
	6.76	56.91
	6.77	50.37
	2.67	37.56
	1.77	51.31
	3.8	12.74
	1.63	30.94
	0.95	61.11
	1.69	88.61
	0	50.63
	1.93	23.5
	0	48.19
	0	4.76
	0.57	9.73
	0.62	28.61
	0.5	9.79
	4.41	25.21
	1.07	6.66
	0	10.48
	0	15.44
	27.14	8.48
	8.27	6.73
	0.42	4.65
	6.57	81.46
	7.83	10.45
	0.7	11.14
	0	5.66
	0	8.11
	0	8.38
	0	87.1
	7.71	21.07
	0	11.17
	3.33	7.08
	0	21.28
	0	50.92
	0	3.56
	0	13.58
	1.18	46.57
	0	105.4
	0	46.07
Figure 5J	Days	Ox40ki/ki;Cd31cre/- + Vehicle											Ox40ki/ki;Cd31cre/- + Vert											Ox40ki/ki;Ctrl + Vehicle											Ox40ki/ki;Ctrl + Vert
	1	0.1	0.13	0.11	0.28	0.15	0.25	0.18	0.23	0.09	0.12		0.13	0.12	0.18	0.17	0.22	0.17	0.17	0.24	0.14	0.08		0.23	0.19	0.26	0.16	0.13	0.16	0.2	0.09	0.14	0.07		0.24	0.24	0.24	0.22	0.11	0.05	0.18	0.12	0.08	0.05
	5	0.14	0.12	0.16	0.32	0.26	0.34	0.24	0.31	0.1	0.19		0.11	0.15	0.26	0.2	0.18	0.25	0.24	0.29	0.15	0.12		0.21	0.24	0.29	0.17	0.12	0.19	0.26	0.09	0.14	0.08		0.23	0.24	0.26	0.22	0.1	0.06	0.15	0.13	0.09	0.06
	8	0.38	0.28	0.53	0.77	0.79	0.7	0.49	0.58	0.31	0.48		0.33	0.29	0.46	0.42	0.43	0.41	0.37	0.27	0.44	0.26		0.39	0.42	0.43	0.4	0.26	0.32	0.19	0.13	0.35	0.15		0.44	0.4	0.31	0.33	0.1	0.07	0.17	0.24	0.25	0.15
	12	0.56	0.68	0.95	1.04	1.1	0.88	0.88	0.69	0.45	0.69		0.54	0.56	0.72	0.56	0.57	0.32	0.61	0.54	0.6	0.49		0.75	0.54	0.62	0.74	0.4	0.45	0.34	0.31	0.48	0.23		0.38	0.34	0.52	0.64	0.2	0.21	0.23	0.3	0.29	0.23
	15	0.76	0.84	1.12	1.27	1.21	1.09	0.96	0.72	0.54	0.87		0.46	0.48	0.61	0.64	0.58	0.77	0.57	0.63	0.76	0.56		0.82	0.68	0.73	0.84	0.59	0.53	0.45	0.4	0.52	0.34		0.44	0.4	0.56	0.65	0.27	0.28	0.33	0.32	0.38	0.46
	18	1.04	1.14	1.11	1.49	1.48	1.48	1.14	0.86	0.8	0.81		0.66	0.72	0.83	0.9	0.67	0.53	0.63	0.71	0.66	0.81		0.77	0.57	0.68	0.67	0.65	0.74	0.82	0.81	0.77	0.59		0.48	0.47	0.6	0.66	0.25	0.59	0.48	0.48	0.35	0.68
	22	1.31	1.22	1.41	1.75	1.69	1.69	1.22	1.1	0.98	0.93		0.7	0.73	0.84	0.92	0.9	0.61	0.83	0.92	0.76	0.86		0.91	0.69	0.85	0.86	0.75	1.13	0.89	0.86	0.81	0.73		0.78	0.56	0.74	0.62	0.23	0.76	0.58	0.63	0.46	0.62
Figure 5K	Days	OX40L										OX40L+Vert										Vehicle
	1	0.1	0.08	0.09	0.21	0.21	0.23	0.16	0.16		0.09	0.11	0.12	0.22	0.12	0.09	0.12	0.31		0.17	0.12	0.17	0.12	0.15	0.27	0.22	0.23
	5	0.12	0.1	0.13	0.24	0.32	0.39	0.26	0.2		0.1	0.13	0.18	0.24	0.11	0.14	0.16	0.32		0.18	0.16	0.19	0.13	0.14	0.25	0.27	0.22
	8	0.27	0.2	0.34	0.5	0.66	0.6	0.4	0.36		0.24	0.22	0.37	0.38	0.27	0.24	0.27	0.38		0.28	0.32	0.28	0.24	0.21	0.32	0.23	0.24
	12	0.45	0.46	0.65	0.7	0.84	0.77	0.63	0.45		0.35	0.37	0.52	0.53	0.35	0.2	0.48	0.54		0.5	0.33	0.4	0.43	0.31	0.45	0.33	0.4
	15	0.62	0.59	0.91	1.18	1.15	1.01	0.8	0.78		0.4	0.4	0.56	0.54	0.81	0.34	0.53	0.25		0.63	0.61	0.69	0.64	0.49	0.59	0.33	0.26
	18	0.91	1.07	1.24	1.52	1.53	1.28	1.21	0.94		0.74	0.7	0.76	0.79	0.62	0.78	0.78	1.25		0.85	0.68	0.81	0.99	0.65	0.82	0.48	0.68
	22	1.2	1.19	1.5	1.82	1.69	1.57	1.25	1		0.45	0.91	0.87	1.44	0.97	0.6	0.84	0.95		1	0.81	0.67	1.01	0.92	1.35	0.84	0.75
Figure 5L	Vehicle							OX40L							OX40L+Vert
	7	8	9	6	7	10		15	18	18	20	17	16		7	8	10	8	9	7
Figure 5M	Days
	48	1	OX40L
	55	1
	68	1
	78	1
	88	1
	90	1
	88		1	OX40L+Vert
	97		1
	100		0
	100		0
	100		0
	100		0
	95			1	Vehicle
	100			0
	100			0
	100			0
	100			0
	100			0

## Sheet: Figure 7
Figure 7B		DMSO			S1P
	CYR61	0.93	0.9	1.13	4.54	4.58	4.27
	CTGF	1.18	1.08	0.97	6.68	5.68	5.48
	ANKRD1	1.07	1.16	1.17	4.66	4.67	5.57
Figure 7C	Days	S1P										Vehicle										S1P+Vert
	0	0.1	0.02	0.07	0.14	0.26	0.21	0.14	0.08		0.05	0.1	0.06	0.26	0.02	0.01	0.07	0.38		0.12	0.05	0.07	0.08	0.17	0.38	0.24	0.38
	1	0.1	0.07	0.11	0.16	0.39	0.44	0.28	0.08		0.08	0.1	0.1	0.28	0.04	0.02	0.07	0.35		0.16	0.08	0.1	0.08	0.16	0.32	0.27	0.35
	5	0.16	0.12	0.16	0.24	0.53	0.49	0.32	0.14		0.14	0.16	0.28	0.35	0.12	0.07	0.18	0.49		0.16	0.22	0.14	0.08	0.16	0.32	0.27	0.35
	8	0.35	0.24	0.35	0.35	0.58	0.66	0.39	0.22		0.16	0.18	0.32	0.49	0.14	0.08	0.35	0.53		0.24	0.12	0.19	0.12	0.22	0.44	0.32	0.49
	12	0.48	0.34	0.7	1.09	1.09	0.93	0.65	0.85		0.34	0.31	0.52	0.65	0.65	0.31	0.48	0.28		0.44	0.54	0.65	0.44	0.39	0.65	0.21	0.12
	15	0.78	1.01	1.36	1.55	1.58	1.09	1.27	1.01		1.01	1.09	0.7	1.09	1.16	0.44	0.93	0.78		0.93	0.78	0.93	0.91	0.65	0.91	0.54	0.54
	18	1.09	1.16	1.58	1.9	1.69	1.46	1.27	0.91		1.01	1.09	0.91	1.16	1.04	0.59	0.85	0.98		1.09	0.93	1.09	1.16	1.09	0.98	0.78	0.65
	22	1.36	1.36	1.69	2.18	2.06	1.79	1.46	1.16		1.09	1.09	1.16	1.24	1.24	0.93	0.91	1.24		1.24	1.09	1.24	1.27	1.16	1.09	1.24	1.09
Figure 7F	YAP-binding S1P
Confluence	0.1	0.3	0.6	0.9
	0.44	0.45	0.27	0.1
	0.44	0.35	0.36	0.13
	0.39	0.39	0.29	0.09

## Sheet: Figure 8
		OX40L (ng/mL)
Figure 8B	PBS	50	100
	1.12	1.55	2.56
	0.89	1.66	2.77
	0.96	1.77	2.79
Figure 8C	PBS	+	+	-		PBS	+	+	-		PBS	+	+	-		PBS	+	+	-
	OX40L	-	-	+		OX40L	-	-	+		OX40L	-	-	+		OX40L	-	-	+
	siNC	+	-	-		siNC	+	-	-		siNC	+	-	-		siNC	+	-	-
	siSpns2	-	+	+		siS1PL	-	+	+		siSGPP1	-	+	+		siSPHK1/2	-	+	+
		1.15	1.87	1.87			0.99	2.08	2.98			1.12	1.87	2.78			0.94	0.65	1.09
		0.92	2.26	2.37			0.89	2.09	2.67			0.97	2.08	2.97			1.05	0.49	0.89
		0.94	1.98	1.79			1.03	1.74	2.83			0.89	1.78	3.11			0.99	0.54	0.88
Figure 8E	Intracellular S1P levels										Extracellular S1P levels
	PBS	+	+	-		PBS	+	+	-		PBS	+	+	-		PBS	+	+	-
	OX40L	-	-	+		OX40L	-	-	+		OX40L	-	-	+		OX40L	-	-	+
	siNC	+	-	-		siNC	+	-	-		siNC	+	-	-		siNC	+	-	-
	siS1PL+siSGPP1+siSPHK1/2	-	+	+		siS1PL+siSGPP1+siSPHK1/2+siSpns2	-	+	+		siS1PL+siSGPP1+siSPHK1/2	-	+	+		siS1PL+siSGPP1+siSPHK1/2+siSpns2	-	+	+
		1.07	1.49	1.98			1.12	1.67	1.77			0.16	0.27	0.12			0.21	0.12	0.1
		0.87	1.34	2.28			0.97	1.82	1.88			0.16	0.23	0.08			0.18	0.087	0.078
		0.92	1.54	2.4			0.88	1.92	1.96			0.14	0.25	0.11			0.15	0.082	0.079
Figure 8G	Spns2 binding S1P
	PBS	OX40L
	0.37	0.11
	0.28	0.18
	0.3	0.12

## Sheet: Figure 9
Figure 9A PDX-1	Days	Vehicle									αOX40									Verteporfin									αOX40+Vert
	1	0.06	0.03	0.05	0.11	0.16	0.14	0.1	0.07		0.04	0.06	0.05	0.17	0.02	0.01	0.05	0.24		0.08	0.04	0.07	0.05	0.1	0.23	0.15	0.22		0.15	0.24	0.25	0.09	0.02	0.02	0.08	0.12
	4	0.07	0.06	0.09	0.14	0.27	0.33	0.21	0.09		0.06	0.08	0.09	0.21	0.05	0.02	0.06	0.26		0.12	0.07	0.09	0.06	0.11	0.23	0.19	0.24		0.15	0.25	0.26	0.07	0.04	0.02	0.09	0.11
	7	0.13	0.12	0.15	0.23	0.4	0.37	0.25	0.14		0.11	0.13	0.21	0.3	0.1	0.06	0.14	0.35		0.12	0.14	0.11	0.06	0.1	0.21	0.18	0.21		0.18	0.27	0.21	0.08	0.05	0.03	0.11	0.14
	10	0.27	0.2	0.29	0.3	0.43	0.48	0.3	0.19		0.13	0.16	0.24	0.36	0.14	0.06	0.27	0.38		0.17	0.07	0.14	0.08	0.13	0.28	0.22	0.3		0.18	0.28	0.21	0.11	0.07	0.03	0.12	0.17
	13	0.4	0.2	0.52	0.44	0.81	0.75	0.45	0.35		0.12	0.25	0.33	0.43	0.22	0.09	0.3	0.51		0.32	0.15	0.21	0.15	0.19	0.36	0.37	0.44		0.27	0.28	0.19	0.18	0.13	0.05	0.08	0.18
	16	0.52	0.57	0.6	0.56	0.92	0.88	0.6	0.25		0.19	0.42	0.49	0.66	0.28	0.16	0.38	0.47		0.39	0.17	0.18	0.17	0.27	0.47	0.36	0.4		0.26	0.26	0.2	0.2	0.12	0.06	0.06	0.2
	19	0.66	0.78	0.39	0.82	0.87	1.13	0.97	0.57		0.4	0.49	0.6	0.65	0.36	0.25	0.45	0.38		0.67	0.36	0.31	0.2	0.33	0.49	0.44	0.47		0.19	0.31	0.25	0.19	0.18	0.1	0.08	0.11
	22	0.85	0.86	0.6	0.94	1.21	1.17	0.93	0.76		0.52	0.66	0.7	0.75	0.45	0.3	0.63	0.46		0.65	0.4	0.53	0.46	0.29	0.57	0.43	0.34		0.18	0.26	0.21	0.17	0.23	0.14	0.06	0.12
	25	1.06	0.96	0.97	1.03	1.37	1.1	0.94	0.63		0.97	0.63	0.69	0.67	0.48	0.63	0.62	0.33		0.76	0.42	0.8	0.58	0.42	0.63	0.25	0.54		0.13	0.22	0.21	0.15	0.28	0.13	0.05	0.08
	28	1.04	1.21	1.14	1.03	1.46	0.68	1.18	0.94		0.81	0.86	0.8	0.97	0.97	0.95	0.79	0.47		0.38	0.65	0.79	0.86	0.64	0.68	0.82	0.54		0.13	0.19	0.19	0.12	0.2	0.08	0.05	0.08
	31	1.37	1.32	1.31	1.4	1.31	1.2	0.75	1.17		1.21	0.91	0.81	0.87	0.73	1.09	0.65	0.9		1.11	0.95	0.83	0.81	0.74	0.51	0.81	0.71		0.13	0.17	0.12	0.11	0.14	0.04	0.05	0.15
Figure 9A PDX-2	Days	Vehicle									αOX40									Verteporfin									αOX40+Vert
	1	0.06	0.03	0.05	0.11	0.15	0.14	0.1	0.08		0.04	0.07	0.05	0.16	0.02	0.01	0.05	0.23		0.09	0.05	0.08	0.05	0.1	0.23	0.15	0.21		0.15	0.24	0.24	0.09	0.03	0.02	0.08	0.12
	4	0.08	0.07	0.09	0.15	0.26	0.33	0.21	0.11		0.06	0.08	0.09	0.22	0.05	0.03	0.07	0.26		0.13	0.07	0.1	0.06	0.11	0.23	0.19	0.23		0.15	0.24	0.25	0.08	0.04	0.03	0.1	0.11
	7	0.14	0.13	0.16	0.25	0.4	0.37	0.26	0.16		0.12	0.14	0.21	0.31	0.11	0.06	0.14	0.35		0.12	0.14	0.12	0.06	0.1	0.21	0.18	0.2		0.18	0.26	0.2	0.09	0.05	0.03	0.11	0.14
	10	0.28	0.21	0.31	0.32	0.44	0.47	0.3	0.2		0.14	0.18	0.25	0.36	0.15	0.07	0.27	0.38		0.17	0.07	0.15	0.08	0.13	0.28	0.23	0.3		0.2	0.27	0.2	0.13	0.09	0.03	0.12	0.17
	13	0.4	0.42	0.53	0.46	0.61	0.35	0.46	0.36		0.22	0.26	0.35	0.42	0.23	0.07	0.3	0.39		0.33	0.16	0.22	0.15	0.19	0.36	0.38	0.44		0.26	0.26	0.18	0.17	0.13	0.05	0.09	0.17
	16	0.53	0.57	0.61	0.59	0.72	0.89	0.61	0.46		0.29	0.41	0.5	0.54	0.3	0.14	0.38	0.45		0.4	0.27	0.19	0.18	0.28	0.39	0.37	0.41		0.27	0.24	0.19	0.19	0.12	0.05	0.06	0.2
	19	0.87	0.79	0.41	0.84	0.88	1.05	0.79	0.6		0.39	0.47	0.58	0.72	0.37	0.14	0.44	0.38		0.69	0.37	0.32	0.19	0.33	0.49	0.46	0.48		0.21	0.32	0.28	0.19	0.21	0.1	0.08	0.12
	22	0.86	0.87	0.83	0.97	1.04	0.49	0.97	0.79		0.51	0.63	0.7	0.73	0.45	0.28	0.61	0.45		0.76	0.42	0.54	0.46	0.2	0.57	0.44	0.35		0.13	0.33	0.24	0.19	0.28	0.16	0.05	0.15
	25	1.07	1	1.04	1.03	1.06	0.96	0.96	0.67		0.98	0.58	0.67	0.61	0.47	0.67	0.68	0.29		0.75	0.46	0.69	0.62	0.46	0.62	0.42	0.43		0.11	0.23	0.24	0.19	0.3	0.14	0.04	0.06
	28	1.08	1.19	1.01	1.05	1.24	0.98	1.05	0.66		0.77	0.76	0.84	0.86	0.93	0.9	0.99	0.47		0.36	0.64	0.77	0.82	0.72	1.09	0.66	0.54		0.11	0.21	0.21	0.15	0.25	0.1	0.06	0.05
	31	1.01	1	1.27	1.29	1.12	1.24	0.63	1.1		1.15	0.76	0.82	0.88	0.79	1.08	0.88	0.68		0.78	1.09	0.75	0.74	0.79	0.48	0.86	0.73		0.1	0.16	0.13	0.11	0.17	0.05	0.05	0.18
Figure 9A PDX-3	Days	Vehicle									αOX40									Verteporfin									αOX40+Vert
	1	0.09	0.03	0.05	0.12	0.14	0.12	0.09	0.07		0.04	0.06	0.04	0.17	0.03	0.01	0.05	0.21		0.08	0.03	0.07	0.07	0.1	0.2	0.12	0.2		0.12	0.21	0.23	0.1	0.06	0.01	0.08	0.1
	4	0.1	0.06	0.08	0.15	0.24	0.28	0.19	0.08		0.07	0.08	0.06	0.21	0.04	0.03	0.05	0.23		0.11	0.07	0.09	0.09	0.12	0.2	0.17	0.22		0.14	0.23	0.24	0.1	0.07	0.01	0.1	0.1
	7	0.14	0.11	0.12	0.21	0.34	0.31	0.23	0.12		0.12	0.11	0.18	0.24	0.09	0.06	0.13	0.32		0.1	0.13	0.1	0.08	0.11	0.18	0.15	0.2		0.14	0.26	0.2	0.09	0.08	0.02	0.1	0.13
	10	0.26	0.19	0.24	0.29	0.37	0.42	0.27	0.17		0.14	0.12	0.2	0.33	0.1	0.07	0.24	0.34		0.15	0.08	0.12	0.1	0.15	0.26	0.19	0.28		0.14	0.25	0.2	0.09	0.07	0.02	0.11	0.15
	13	0.37	0.33	0.44	0.2	0.49	0.8	0.38	0.29		0.21	0.19	0.2	0.36	0.18	0.1	0.22	0.35		0.29	0.12	0.21	0.17	0.2	0.34	0.36	0.44		0.25	0.28	0.19	0.25	0.16	0.05	0.08	0.14
	16	0.5	0.47	0.52	0.46	0.61	0.7	0.5	0.39		0.28	0.35	0.37	0.51	0.2	0.15	0.32	0.44		0.37	0.24	0.16	0.18	0.28	0.36	0.31	0.38		0.17	0.16	0.29	0.2	0.11	0.04	0.05	0.2
	19	0.65	0.74	0.55	0.79	0.96	0.82	0.64	0.23		0.36	0.41	0.52	0.57	0.27	0.24	0.38	0.33		0.56	0.34	0.27	0.26	0.37	0.5	0.42	0.5		0.11	0.18	0.05	0.21	0.17	0.09	0.08	0.23
	22	0.8	0.81	0.74	0.9	0.87	0.97	0.77	0.64		0.46	0.6	0.56	0.74	0.26	0.3	0.62	0.4		0.62	0.41	0.55	0.49	0.32	0.59	0.43	0.35		0.11	0.16	0.14	0.23	0.09	0.12	0.08	0.11
	25	1.1	0.91	0.85	1.07	1.15	1.12	0.8	0.74		0.21	0.95	0.62	0.7	0.79	0.61	0.68	0.57		0.75	0.37	0.48	0.54	0.37	0.63	0.5	0.46		0.18	0.03	0.08	0.18	0.08	0.16	0.08	0.06
	28	1.39	1	0.96	1.42	1.03	1.35	0.95	0.71		0.96	0.8	0.74	0.93	1.01	0.98	0.7	0.65		1.03	0.53	0.96	0.74	0.52	0.87	0.71	0.53		0.13	0.12	0.22	0.16	0.09	0.03	0.04	0.16
	31	1.06	1.36	1.29	1.46	1.19	1.14	1.42	1.2		1.32	0.66	0.85	0.96	0.66	1.12	0.89	0.82		0.52	0.73	0.86	1.03	0.76	0.65	0.73	0.67		0.17	0.12	0.24	0.11	0.04	0.03	0.04	0.17
Figure 9B	αOX40	Verteporfin	αOX40+Vert
	28.69	23.85	94.34
	29.03	26.73	98.86
	32.32	35.76	100.45
Figure 9D	Vehicle	αOX40	Verteporfin	αOX40+Vert
	18.09	56.98	17.09	59.09
	15.92	63.09	16.77	66.89
	20.34	60.33	18.09	57.98
	12.44	69.09	10.89	68.67
	10.44	59.09	9.78	62.89
Figure 9E	Vehicle	αOX40	Verteporfin	αOX40+Vert
	159	389	47	49
	139	402	48	55
	128	421	50	58
	144	378	39	43
	201	398	41	39

## Sheet: Figure 10
Figure 10A MC-38	Days	Vehicle									αOX40									αPD-1									Verteporfin									αOX40+αPD-1									αOX40+Vert
	1	0.09	0.09	0.09	0.22	0.18	0.22	0.16	0.17		0.06	0.11	0.1	0.25	0.17	0.04	0.1	0.32		0.08	0.1	0.08	0.21	0.1	0.04	0.08	0.27		0.16	0.1	0.19	0.07	0.13	0.29	0.2	0.18		0.23	0.23	0.23	0.22	0.11	0.05	0.18	0.11		0.21	0.27	0.28
	4	0.11	0.09	0.13	0.24	0.28	0.34	0.23	0.21		0.1	0.1	0.11	0.28	0.16	0.04	0.11	0.35		0.13	0.12	0.11	0.25	0.12	0.07	0.1	0.29		0.17	0.16	0.22	0.09	0.13	0.3	0.3	0.19		0.22	0.22	0.23	0.22	0.1	0.06	0.15	0.12		0.22	0.29	0.31
	7	0.18	0.18	0.24	0.4	0.41	0.48	0.41	0.35		0.16	0.15	0.24	0.31	0.29	0.09	0.26	0.48		0.18	0.15	0.2	0.25	0.19	0.11	0.2	0.34		0.21	0.24	0.33	0.11	0.19	0.36	0.34	0.23		0.29	0.3	0.22	0.25	0.11	0.05	0.14	0.16		0.26	0.32	0.3
	10	0.37	0.26	0.47	0.64	0.74	0.71	0.46	0.47		0.22	0.22	0.38	0.51	0.35	0.18	0.37	0.36		0.22	0.21	0.31	0.4	0.24	0.17	0.32	0.32		0.3	0.29	0.37	0.25	0.27	0.49	0.24	0.27		0.36	0.37	0.3	0.36	0.11	0.07	0.17	0.23		0.28	0.36	0.35
	13	0.61	0.7	0.64	0.63	1.09	0.95	0.85	0.66		0.58	0.62	0.47	0.34	0.64	0.27	0.2	0.6		0.4	0.45	0.37	0.56	0.46	0.22	0.45	0.47		0.65	0.46	0.54	0.52	0.44	0.66	0.49	0.55		0.36	0.33	0.4	0.37	0.13	0.11	0.22	0.31		0.31	0.31	0.29
	16	0.83	1.02	0.7	1.02	1.09	1.01	0.94	0.66		0.54	0.56	0.67	0.87	0.75	0.28	0.62	0.52		0.48	0.57	0.41	0.41	0.44	0.61	0.41	0.54		0.66	0.48	0.42	0.4	0.48	0.71	0.61	0.62		0.42	0.48	0.39	0.36	0.34	0.13	0.12	0.36		0.23	0.37	0.25
	19	1.08	1.39	0.46	1.14	1.35	1.09	1.09	0.94		0.6	1.08	0.8	0.88	0.57	0.24	0.74	0.63		0.6	0.61	0.34	0.49	0.6	0.69	0.48	0.66		0.93	0.53	0.72	0.68	0.42	0.83	0.58	0.46		0.41	0.46	0.44	0.32	0.41	0.21	0.14	0.26		0.21	0.22	0.26
	22	1.06	1.18	1.27	1.36	1.28	1.6	1.11	0.55		0.79	0.86	0.86	1.35	0.38	0.69	0.94	0.72		0.58	0.66	0.42	0.62	0.79	0.47	0.61	0.39		1.12	0.48	0.66	0.72	0.48	0.94	0.66	0.55		0.42	0.4	0.42	0.34	0.36	0.23	0.15	0.22		0.15	0.14	0.24
	25	1.17	1.55	1.5	1.22	1.6	0.79	1.47	1.1		0.81	0.98	1.22	1.21	1.09	0.67	0.87	0.82		0.7	0.66	0.64	0.73	0.88	0.64	0.72	0.57		0.7	0.89	1.03	1.2	0.63	0.5	0.8	0.72		0.49	0.39	0.41	0.29	0.37	0.26	0.16	0.36		0.15	0.17	0.19
	28	1.38	1.6	1.31	1.57	1.31	1.37	1.4	1		0.96	1.11	0.93	1.24	0.94	0.9	0.64	1.42		0.71	0.73	0.88	0.83	0.6	0.66	0.84	0.79		1.28	0.77	0.65	0.61	0.77	1.09	0.96	1.07		0.37	0.37	0.39	0.4	0.4	0.35	0.13	0.16		0.14	0.15	0.12
	31	1.62	1.65	1.51	1.1	1.27	1.15	1.69	1.4		0.98	1.28	1.27	1.4	0.81	0.59	1.25	0.86		0.87	0.8	0.73	0.93	0.85	0.74	0.83	0.78		1.41	0.89	1.18	1.05	0.67	1.28	0.94	0.76		0.37	0.33	0.33	0.36	0.37	0.37	0.14	0.3		0.11	0.11	0.17
Figure 10A ID8	Days	Vehicle									αOX40									αPD-1									Verteporfin									αOX40+αPD-1									αOX40+Vert
	1	0.23	0.06	0.07	0.11	0.21	0.22	0.12	0.07		0.09	0.04	0.07	0.08	0.21	0.32	0.2	0.29		0.22	0.07	0.09	0.05	0.19	0.03	0.03	0.06		0.1	0.09	0.05	0.17	0.03	0.05	0.05	0.21		0.18	0.31	0.34	0.12	0.1	0.03	0.1	0.15		0.17	0.28	0.31
	4	0.32	0.14	0.15	0.13	0.36	0.42	0.28	0.1		0.14	0.08	0.11	0.12	0.27	0.45	0.32	0.39		0.07	0.12	0.11	0.09	0.24	0.06	0.06	0.08		0.16	0.13	0.2	0.22	0.19	0.19	0.2	0.23		0.23	0.35	0.39	0.15	0.11	0.06	0.11	0.17		0.19	0.3	0.33
	7	0.57	0.29	0.25	0.22	0.53	0.54	0.32	0.23		0.16	0.17	0.17	0.14	0.34	0.52	0.37	0.49		0.1	0.2	0.17	0.24	0.3	0.13	0.11	0.18		0.27	0.19	0.22	0.29	0.15	0.16	0.21	0.32		0.23	0.34	0.37	0.23	0.09	0.05	0.12	0.2		0.24	0.32	0.3
	10	0.64	0.56	0.38	0.32	0.62	0.72	0.32	0.27		0.29	0.2	0.25	0.23	0.4	0.5	0.48	0.61		0.15	0.22	0.22	0.32	0.44	0.17	0.15	0.35		0.3	0.27	0.36	0.43	0.21	0.24	0.38	0.39		0.2	0.35	0.39	0.21	0.27	0.25	0.22	0.27		0.24	0.34	0.31
	13	0.51	0.48	0.67	0.67	0.67	0.89	0.51	0.26		0.47	0.25	0.46	0.22	0.25	0.5	0.61	0.57		0.27	0.31	0.36	0.36	0.55	0.34	0.2	0.41		0.36	0.45	0.4	0.58	0.43	0.25	0.24	0.22		0.26	0.29	0.28	0.36	0.3	0.28	0.26	0.28		0.18	0.12	0.28
	16	0.69	0.79	0.72	0.81	0.92	1.13	0.8	0.59		0.48	0.58	0.72	0.77	0.59	0.27	0.57	0.59		0.74	0.48	0.35	0.13	0.41	0.59	0.48	0.57		0.51	0.58	0.5	0.52	0.56	0.55	0.4	0.44		0.23	0.29	0.27	0.46	0.38	0.29	0.27	0.28		0.19	0.23	0.24
	19	0.9	0.98	0.81	1.04	1.11	1.32	0.99	0.79		0.58	0.73	0.82	0.88	0.55	0.38	0.68	0.58		0.74	0.78	0.39	0.24	0.55	0.7	0.59	0.7		0.6	0.64	0.56	0.6	0.69	0.66	0.49	0.46		0.29	0.31	0.25	0.32	0.36	0.31	0.39	0.35		0.17	0.17	0.18
	22	1.32	1.27	1.1	1.22	1.15	1.07	1.13	0.55		0.76	0.88	0.96	1.04	0.67	0.53	0.9	0.68		0.98	0.66	0.63	0.65	0.6	0.66	0.64	0.26		0.68	0.65	0.7	0.68	0.75	0.66	0.54	0.51		0.25	0.37	0.21	0.32	0.27	0.39	0.32	0.37		0.12	0.21	0.17
	25	1.3	1.33	1.39	1.38	1.42	1.06	1.29	0.55		1	0.98	0.99	0.96	0.95	0.98	0.99	0.43		0.88	0.7	0.89	0.85	0.81	0.76	0.65	0.63		0.76	0.77	0.77	0.66	0.81	0.58	0.63	0.63		0.27	0.32	0.13	0.33	0.32	0.3	0.35	0.32		0.11	0.16	0.16
	28	1.25	1.59	1.34	0.76	1.27	1.41	1.45	1.32		0.5	1.08	1.13	1.13	1.21	1.23	1.12	1.09		0.48	0.85	1.12	1.22	0.91	1.07	0.93	0.8		0.76	0.84	0.82	0.76	0.81	0.76	0.67	0.62		0.28	0.29	0.35	0.21	0.23	0.35	0.28	0.33		0.11	0.14	0.12
	31	1.56	1.45	1.71	1.64	1.52	1.26	1.26	1.29		1.23	1.22	1.21	1.31	1.02	1.04	1.26	0.95		1	1.08	0.87	1.07	0.99	0.73	1.04	0.92		0.93	0.86	1.06	0.92	0.83	0.89	0.6	0.78		0.21	0.29	0.28	0.25	0.24	0.26	0.28	0.34		0.09	0.1	0.12
Figure 10A GL261	Days	Vehicle									αOX40									αPD-1									Verteporfin									αOX40+αPD-1									αOX40+Vert
	1	0.08	0.02	0.06	0.12	0.22	0.18	0.12	0.07		0.04	0.08	0.05	0.22	0.02	0.01	0.06	0.32		0.1	0.04	0.06	0.07	0.14	0.32	0.2	0.32		0.13	0.07	0.13	0.08	0.07	0.1	0.1	0.24		0.19	0.32	0.36	0.1	0.02	0.01	0.08	0.16		0.15	0.16	0.19
	4	0.19	0.06	0.2	0.14	0.35	0.4	0.25	0.17		0.07	0.09	0.09	0.25	0.04	0.02	0.06	0.32		0.14	0.07	0.09	0.07	0.14	0.28	0.24	0.32		0.15	0.12	0.16	0.1	0.2	0.37	0.31	0.29		0.19	0.32	0.35	0.09	0.03	0.02	0.11	0.13		0.15	0.26	0.28
	7	0.34	0.21	0.24	0.32	0.48	0.44	0.38	0.32		0.12	0.14	0.25	0.32	0.11	0.06	0.16	0.44		0.14	0.19	0.12	0.07	0.14	0.28	0.24	0.32		0.19	0.2	0.25	0.12	0.27	0.44	0.35	0.36		0.19	0.36	0.28	0.09	0.04	0.03	0.12	0.16		0.2	0.29	0.23
	10	0.32	0.22	0.32	0.32	0.52	0.59	0.35	0.49		0.14	0.16	0.28	0.44	0.12	0.07	0.32	0.48		0.22	0.11	0.17	0.11	0.19	0.4	0.29	0.44		0.3	0.25	0.31	0.24	0.34	0.49	0.36	0.44		0.19	0.36	0.28	0.09	0.04	0.03	0.14	0.23		0.21	0.31	0.24
	13	0.53	0.52	0.67	0.49	0.78	0.74	0.58	0.54		0.34	0.44	0.45	0.7	0.27	0.16	0.42	0.63		0.45	0.23	0.21	0.2	0.29	0.45	0.45	0.55		0.56	0.35	0.5	0.37	0.34	0.58	0.55	0.56		0.26	0.32	0.33	0.14	0.15	0.07	0.08	0.29		0.15	0.2	0.23
	16	0.82	0.87	1.01	0.92	1.11	1.4	0.96	0.75		0.64	0.73	0.66	0.74	0.84	1.04	0.73	0.56		0.66	0.44	0.31	0.28	0.43	0.61	0.6	0.65		0.46	0.67	0.83	0.85	0.49	0.19	0.58	0.72		0.34	0.34	0.31	0.3	0.28	0.1	0.11	0.26		0.18	0.11	0.24
	19	1.06	1.24	0.97	1.35	1.41	1.66	1.26	0.95		0.84	0.89	0.74	0.95	1.03	1.19	0.89	0.71		0.95	0.6	0.48	0.43	0.54	0.77	0.76	0.8		0.61	0.73	0.91	0.95	0.59	0.35	0.69	0.58		0.32	0.36	0.36	0.28	0.27	0.23	0.21	0.17		0.14	0.13	0.11
	22	1.32	1.38	1.35	1.36	1.64	1.59	1.6	1.57		1.02	0.97	1.15	1.09	1.01	1.06	0.98	1.28		1.04	0.72	0.9	0.73	0.47	0.91	0.73	0.56		0.81	0.98	1.14	1.12	0.73	0.41	0.95	0.7		0.37	0.4	0.22	0.23	0.25	0.28	0.27	0.17		0.09	0.31	0.11
	25	1.71	1.61	1.57	1.61	1.39	1.35	1.61	1.42		1.11	1.52	1.22	1.1	1.04	0.95	1.17	0.96		1.16	0.81	1.24	1.06	0.81	0.96	0.64	0.76		1.28	0.86	1.05	0.9	0.68	1.07	0.99	0.71		0.44	0.47	0.37	0.22	0.29	0.37	0.26	0.2		0.08	0.16	0.16
	28	1.67	1.61	1.38	1.68	1.61	1.75	1.83	1.94		1.24	1.38	1.34	1.09	1.32	1.26	1.18	1.55		0.93	1.04	1.26	1.3	1.32	1.58	1.11	0.89		1.13	1.16	1.22	1.32	1.4	1.48	1.3	1.05		0.33	0.47	0.4	0.28	0.23	0.4	0.25	0.32		0.08	0.14	0.14
	31	1.81	1.81	2.07	1.91	1.74	1.86	1.32	1.67		1.59	1.49	1.91	1.57	1.37	1.51	1.14	1.34		1.22	1.46	1.1	1.31	1.22	0.78	1.36	1.14		1.61	1.27	1.26	1.35	1.34	1.59	1.38	1.14		0.34	0.35	0.44	0.45	0.37	0.26	0.24	0.27		0.07	0.09	0.07
Figure 10B	αOX40	αPD-1	Verteporfin	αOX40+αPD-1	αOX40+Vert
	26.04	33.86	20.61	79.82	93.11
	22.14	34.3	25.73	84.7	93.56
	19.35	33.05	27.03	86.39	93.79
Figure 10D	Vehicle	αOX40	αPD-1	Verteporfin	αOX40+αPD-1	αOX40+Vert
	12.56	55.45	57.87	10.9	78.98	76.89
	8.89	65.98	63.09	9.67	87.88	68.99
	10.78	71.09	61.09	12.9	82.09	60.44
	11.89	62.09	59.55	13.9	79.09	58.88
	13.33	60.78	65.9	7.78	89.55	59.12
Figure 10E	Vehicle	αOX40	αPD-1	Verteporfin	αOX40+αPD-1	αOX40+Vert
	102	289	98	56	302	45
	123	267	113	48	278	54
	95	301	145	40	267	37
	112	246	132	39	290	39
	145	278	119	38	245	32
[truncated: 5 more columns]

## Sheet: Figure S1
Figure S1A	CD31- cell	CD31+ cell
Relative CD31 expression	1.12	2.43
	0.89	2.04
	0.95	1.99
Figure S1A	CD31- cell	CD31+ cell
Relative OX40 expression	1.11	2.66
	1.06	2.12
	0.92	1.98
Figure S1B	Days	PBS				OX40L 50 ng/mL				OX40L 100 ng/mL
	1	0.2	0.23	0.24		0.21	0.19	0.2		0.21	0.21	0.2
	2	0.49	0.42	0.63		0.64	0.44	0.54		0.73	0.59	0.53
	3	0.59	0.79	0.69		0.94	0.77	0.87		1.47	1.36	0.93
	4	0.89	0.89	1.23		1.67	1.17	1.36		1.98	2.03	2.07
	5	1.09	1.19	1.39		1.97	1.64	2.14		2.46	2.83	2.43

[truncated: 15 more sheets: Figure S2, Figure S3, Figure S4, Figure S5, Figure S6, Figure S9, Figure S10, Figure S11, Figure S12, Figure S13, Figure S14, Figure S15, Figure S16, Figure S17, Figure S18]
